# Supplementary material for: Novel Triterpenoids from Cassia fistula Stem Bark Depreciates STZ-Induced Detrimental Changes in IRS-1/Akt-Mediated Insulin Signaling Mechanisms in Type-1 Diabetic Rats
Source: Molecules. 2021 Nov 11;26(22):6812. doi: 10.3390/molecules26226812 (PMC8621110; doi:10.3390/molecules26226812)
Supplement: Supplementary file 1 [file molecules-26-06812-s001.zip]

Archive with 1 entries (1 files):
- molecules-1452084-supplementary.pdf
